# Supplementary material for: Hump‐Shaped Relationship Between Microbial Carbon Use‐Efficiency and Soil Organic Carbon in Alpine Grasslands
Source: Adv Sci (Weinh). 2025 Nov 25;13(8):e13917. doi: 10.1002/advs.202513917 (PMC12884716; doi:10.1002/advs.202513917)
Supplement: Supplementary file 2 — Supporting Information [file ADVS-13-e13917-s002.xlsx]

## Sheet: column names
column.name	unit	description
sample	unitless	Unique ID number for each plot
site	unitless	Name of the site
plot	unitless	Number of plot within each site
Altitude	m
Latitude	°N
Longitude	°E
MAP	mm/year	Mean annual precipitation(https://worldclim.org/)
MAT	℃	Mean annual temperature(https://worldclim.org/)
AI	unitless	Aridity index, Higher AI values indicate wetter conditions, while lower values indicate drier environments,(https://doi.org/10.6084/m9.figshare.7504448.v5)
CUE	unitless	Soil microbial carbon use efficiency
SOC	gC/kg dry soil	Soil organic carbon
TC	gC/kg dry soil	Soil total carbon
TN	gC/kg dry soil	Soil total nitrogen
TP	gC/kg dry soil	Soil total phosphorus
AP	mgC/kg dry soil	Soil available phosphorus
SOC/TN	unitless	Soil organic carbon to total nitrogen ratio
SOC/TP	unitless	Soil organic carbon to total phosphorus ratio
POC	gC/kg dry soil	Soil particulate organic carbon
MAOC	gC/kg dry soil	Soil mineral-associated organic carbon
pH	unitless	Soil pH
BD	cg/cm3	Soil bulk density(https://soilgrids.org/)
sand	gC/kg dry soil	Soil sand content(https://soilgrids.org/)
clay	gC/kg dry soil	Soil clay content(https://soilgrids.org/)
silt	gC/kg dry soil	Soil silt content(https://soilgrids.org/)
Plant_biomass	g/m2	Total dry mass of plant material per unit area, reflecting vegetation productivity
Plant_richness	species count	Number of different plant species observed in a given area, indicating species diversity

## Sheet: data
sample	site	plot	Altitude	Latitude	Longitude	MAP	MAT	AI	CUE	SOC	TC	TN	TP	AP	SOC/TN	SOC/TP	POC	MAOC	pH	BD	sand	clay	silt	Plant_biomass	Plant_richness
LM1_1	LM1	1	2548	35.7514	102.334	473	5.02083	0.4057	0.370733	49.905	59.015	2.24	0.677473	11.4836	22.279	73.6635	16.3673	32.5318	6.74	119	338.5	234	429	25.1627	10
LM1_3	LM1	2	2566	35.7512	102.334	473	5.02083	0.4057	0.381844	55.54	63.18	4.93	0.72039	17.1219	11.2657	77.0972	25.1896	28.4353	7.18	119	338.5	234	429	45.5015	11
LM1_4	LM1	3	2553	35.7516	102.334	473	5.02083	0.4057	0.327966	44.27	54.85	3.55	0.691153	13.449	12.4704	64.0524	15.158	29.3105	7.18	119	338.5	234	427	29.6525	12
LM8_1	LM8	1	3916	29.7718	97.7182	617	3.21667	0.5543	0.210702	23.1	23.37	2.02	0.608958	15.5068	11.4356	37.9336	7.85004	16.8869	6.58	116.5	478.5	188	333	25.8928	16
LM8_2	LM8	2	3916	29.7714	97.7184	617	3.21667	0.5543	0.2296	23.73	24.01	2.15	0.653602	6.15413	11.0372	36.3065	7.23504	13.6781	6.57	116.5	549.5	178	267.5	47.4692	20
LM8_3	LM8	3	3905	29.7712	97.7179	617	3.21667	0.5543	0.266409	26.06	26.34	2.34	0.640966	11.9478	11.1368	40.6574	9.35183	17.0671	6.46	116.5	478.5	188	383	40.546	20
LM5_1	LM5	1	3380	31.8728	100.69	670	4.5625	0.6082	0.1596	37.85	48.17	3.42	0.897467	19.7494	11.0673	42.1742	13.5767	25.3065	7.17	115	286.5	224	489.5	80.4159	27
LM5_2	LM5	2	3418	31.8727	100.69	670	4.5625	0.6082	0.226677	35.04	49.09	3.06	0.70104	13.6495	11.451	49.9829	8.62556	24.5438	7.22	116.5	303	227	487	86.7626	28
LM5_3	LM5	3	3417	31.8732	100.69	670	4.5625	0.6082	0.266976	36.88	47.05	3.45	0.768699	16.5541	10.6899	47.9772	14.063	24.4145	7.34	116.5	286.5	224	489.5	54.6765	34
HK43_1	HK43	1	3854	31.5986	95.1317	594	2.64167	0.5114	0.285681	23.45	23.83	2.38	0.580159	13.5612	9.85294	40.4199	7.84628	16.4114	7.27	115	333	236	431	51.9798	23
HK43_2	HK43	2	3883	31.5983	95.1315	594	2.64167	0.5114	0.214497	25.305	74.92	6.63	0.87844	26.0666	3.81674	28.8067	10.488	16.9713	7.05	115	333	236	431	15.1954	11
HK43_3	HK43	3	3875	31.5982	95.1317	594	2.64167	0.5114	0.197915	27.16	27.53	2.82	0.705591	13.098	9.63121	38.4925	9.53593	21.0407	6.99	111.5	333	236	420	15.6965	12
LM14_1	LM14	1	4774	30.4179	92.5095	516	-2.05417	0.5053	0.172893	88.23	88.59	5.6	0.709898	19.7377	15.7554	124.285	35.6623	53.8871	6.75	108.5	497	158.5	344	38.6988	14
LM14_2	LM14	2	4772	30.418	92.51	516	-2.05417	0.5053	0.15211	63.22	63.59	3.69	0.875325	7.4254	17.1328	72.2246	17.184	40.7294	6.75	108.5	497	158.5	344	67.3139	11
LM14_3	LM14	3	4766	30.4184	92.5099	516	-2.05417	0.5053	0.233279	75.725	76.09	2.55	0.693717	10.4219	29.6961	109.158	14.2422	52.8979	6.73	108.5	497	158.5	345	42.1886	11
LM50_1	LM50	1	3724	35.8069	99.6239	342	-0.725	0.3087	0.380377	53.16	58.45	3.06	0.401704	15.195	17.3725	132.336	14.9253	34.0514	8.17	122	426	219.5	354.5	38.1308	14
LM50_2	LM50	2	3726	35.807	99.6244	342	-0.725	0.3087	0.366753	51.31	54.73	4.6	0.505443	17.8034	11.1543	101.515	18.0867	31.0806	8.04	119.5	426	219.5	354.5	25.3668	6
LM50_3	LM50	3	3734	35.8074	99.6245	342	-0.725	0.3087	0.280072	55.01	62.17	4.87	0.460267	25.3738	11.2957	119.518	21.7439	26.4828	8.06	117	426	219.5	354.5	29.6139	15
HK47_2	HK47	1	3594	31.9635	98.7373	584	3.04583	0.5334	0.252472	44.78	56.03	4.51	0.919786	27.4922	9.92905	48.6852	11.2329	32.5983	6.94	116	464	163	369.5	82.7837	21
HK47_3	HK47	2	3612	31.9639	98.7374	584	3.04583	0.5334	0.28011	42.1	46.77	4.56	0.798906	9.47557	9.23246	52.6971	11.0496	30.776	7.09	114	464	159	362	60.3924	19
HK47_4	HK47	3	3617	31.964	98.7369	584	3.04583	0.5334	0.272235	42.45	48.41	4.51	0.692594	14.8058	9.41242	61.2913	12.3032	31.6094	7.26	114	464	159	362	47.8768	23
LM56_2	LM56	1	3228	37.619	101.353	471	-0.845833	0.4501	0.255065	104	118.29	8.81	0.775514	30.4906	11.8048	134.105	31.7791	63.6051	8.57	121.5	436	177.5	386.5	90.1824	38
LM56_3	LM56	2	3225.8	37.6193	101.353	471	-0.845833	0.4501	0.414584	58.8	59.71	5.32	0.806269	27.817	11.0526	72.9285	12.2425	45.4917	8.16	119.5	429.5	177.5	394.5	87.0321	41
LM56_4	LM56	3	3226	37.6354	101.353	474	-1.00833	0.4546	0.169655	65.75	70.57	5.78	0.85328	31.0056	11.3754	77.0556	16.7053	43.973	8.22	116	434	191	382	87.6806	42
LM54_1	LM54	1	3519	35.2886	101.112	509	0.375	0.4759	0.486322	23.08	29.58	1.9	0.337208	12.6255	12.1474	68.4444	9.04864	10.8982	7.49	121.5	323	211	470	53.8473	18
LM54_3	LM54	2	3493	35.2887	101.113	509	0.375	0.4759	0.283111	21.27	26.55	2.02	0.397128	12.5682	10.5297	53.5596	7.83895	12.2489	7.57	121	323	211	466.5	61.8203	14
LM54_4	LM54	3	3492	35.289	101.112	509	0.375	0.4759	0.453862	27.06	33.51	2.27	0.354909	17.2771	11.9207	76.2449	8.83097	16.4876	7.43	121.5	323	211	466.5	51.4917	19
LM47_1	LM47	1	4565	34.317	92.5627	280	-3.625	0.2649	0.32628	8.48	21.61	0.47	0.288484	11.2987	18.0426	29.395	5.18444	2.67313	8.16	126.5	492	194	314.5	21.2737	11
LM47_2	LM47	2	4569	34.3169	92.5621	280	-3.625	0.2649	0.290898	7.69	19.25	0.55	0.259626	18.8044	13.9818	29.6195	5.6784	2.26983	8.31	126.5	492	194	314.5	41.8748	6
LM47_3	LM47	3	4569	34.3164	92.5625	279	-3.51667	0.2627	0.274309	7.08	19.8	0.56	0.274291	8.54483	12.6429	25.812	5.12645	2.0487	8.36	125	478	199	323	22.1238	12
LM7_2	LM7	1	3986	30.0044	100.178	598	3.54583	0.5189	0.300694	96.27	96.58	6.66	1.09369	27.4787	14.455	88.0234	23.3353	73.42	6.3	114	421	175	405	40.9763	16
LM7_3	LM7	2	3986	30.0046	100.178	598	3.54583	0.5189	0.274001	82.98	83.29	5.67	1.32252	17.9996	14.6349	62.7439	22.789	68.29	6.15	114	421	181.5	402.5	48.8177	17
LM7_4	LM7	3	3967	30.0043	100.178	598	3.54583	0.5189	0.224209	85.9	86.22	6.74	1.37595	58.2263	12.7448	62.4296	30.9713	46.2636	6.08	114	416.5	181.5	402.5	63.5588	13
LM4_1	LM4	1	3572	33.6384	101.55	733	0.108333	0.7773	0.0931703	104.705	105.04	8.125	2.52096	25.0704	12.8868	41.5339	42.5183	58.3947	7.16	116.5	303	207	489.5	96.6869	15
LM4_2	LM4	2	3570	33.6388	101.55	733	0.108333	0.7773	0.115804	94.73	95.05	7.29	1.3589	37.3061	12.9945	69.711	22.0993	67.1257	7.45	116	308	230	472	55.6303	25
LM4_3	LM4	3	3573	33.639	101.549	733	0.108333	0.7773	0.0713664	114.68	115.03	8.96	1.25781	36.6796	12.7991	91.1742	38.8145	82.1433	7.17	116	306.5	230	472	82.9897	13
LM6_1	LM6	1	4236	30.8745	100.434	656	-0.00833341	0.7056	0.157985	96.54	96.98	7.4	1.36527	17.0373	13.0459	70.7111	21.8333	65.9531	5.94	105.5	471.5	172	358	56.5969	37
LM6_2	LM6	2	4236	30.8741	100.434	656	-0.00833341	0.7056	0.0709694	112.14	112.49	8.99	2.17964	42.2647	12.4739	51.4489	25.1394	74.5292	5.95	105.5	471.5	172	355	48.5381	26
LM6_4	LM6	3	4253	30.8742	100.434	656	-0.00833341	0.7056	0.0702135	142.12	142.49	10.12	1.28267	57.1052	14.0435	110.8	50.2586	76.0214	6.17	105.5	471.5	172	356.5	63.024	26
HK46_1	HK46	1	3864	31.2574	97.979	556	3.6625	0.4722	0.242488	35.39	35.7	3.07	0.78801	10.3529	11.5277	44.9106	8.80973	21.2803	7.57	118	389.5	186	424.5	47.6809	13
HK46_2	HK46	2	3884	31.2575	97.9794	556	3.6625	0.4722	0.208159	32.45	56.11	4.62	0.83803	9.68098	7.02381	38.7217	11.5766	22.2003	7.46	117	389.5	186	424.5	31.3084	24
HK46_3	HK46	3	3875	31.2572	97.9795	556	3.6625	0.4722	0.220585	29.51	29.82	2.51	0.54646	7.08719	11.757	54.0021	9.01946	18.1482	7.47	117	399	189	424.5	48.1341	14
HK36_1	HK36	1	4500	30.1165	89.1669	364	1.27917	0.2839	0.211711	9.28	9.54	0.8	0.505615	36.3098	11.6	18.3539	4.92197	4.9233	7.77	121.5	555	136	309	20.9355	5
HK36_2	HK36	2	4500	30.1165	89.1674	364	1.27917	0.2839	0.195338	17.89	18.18	1.53	0.524977	12.9508	11.6928	34.0777	6.18452	9.98329	7.68	124	555	136	309	7.38173	8
HK36_3	HK36	3	4516	30.117	89.1673	351	1.27917	0.2762	0.21416	13.61	13.87	1.13	0.386793	10.4603	12.0442	35.1868	6.75727	7.20628	7.61	121.5	555	136	309	16.6336	9
HK24_1	HK24	1	4272	34.2603	95.7411	400	-2.3125	0.389	0.319647	31.14	35.27	2.59	0.516794	10.1878	12.0232	60.2561	8.56588	18.0473	7.49	116.5	470.5	173.5	356	42.76	9
HK24_2	HK24	2	4271	34.2606	95.7406	400	-2.3125	0.389	0.303097	19.845	24.48	0.51	0.545677	25.5088	38.9118	36.3677	5.8027	13.2276	7.71	115	467	186	346.5	38.6588	10
HK24_4	HK24	3	4270	34.26	95.7408	400	-2.3125	0.389	0.209991	38.74	43.88	3.39	0.553547	8.2398	11.4277	69.985	8.78272	30.3665	7.51	116.5	470.5	179	356	47.7356	7
HK6_2	HK6	1	3382	37.3628	98.0442	230	0.591667	0.1748	0.133027	15.7	46.35	1.36	0.609189	14.9818	11.5441	25.772	6.44619	10.6977	8.68	135	504	204	291	21.8072	6
HK6_3	HK6	2	3385	37.3624	98.0439	230	0.591667	0.1748	0.143471	19.73	38.18	1.95	0.75633	21.7849	10.1179	26.0865	4.72029	14.9106	8.62	135	504	204	290	1.9584	2
HK6_4	HK6	3	3383	37.3622	98.0443	230	0.591667	0.1748	0.175593	19.44	36.29	1.81	0.708096	15.0832	10.7403	27.4539	5.91796	16.2004	8.9	135	504	204	294	4.89227	5
HK22_1	HK22	1	4392	33.7003	97.1821	518	-3.78333	0.5668	0.118966	84.21	84.66	6.61	0.793804	11.555	12.7398	106.084	41.8929	41.663	7.45	116.5	425	198.5	376.5	41.4883	23
HK22_3	HK22	2	4386	33.7004	97.1814	518	-3.78333	0.5668	0.112783	53.73	54.21	4.51	0.685344	7.95468	11.9135	78.3986	17.4302	42.2287	7.43	117	421	200.5	378	61.3646	23
HK22_4	HK22	3	4396	33.7	97.1817	518	-3.78333	0.5668	0.256543	45.01	47.43	3.72	0.762774	5.75923	12.0995	59.0083	12.4437	33.3631	7.26	116.5	425	198.5	379	85.6813	20
HK20_1	HK20	1	4224	34.8914	98.1766	327	-3.2375	0.3342	0.283517	14.83	30.64	1.13	0.506319	14.4848	13.1239	29.2898	6.97395	8.37407	8.61	127.5	628	108	275.5	21.4368	4
HK20_2	HK20	2	4225	34.8915	98.1771	327	-3.2375	0.3342	0.196122	15.27	28.57	1.01	0.65468	16.942	15.1188	23.3244	7.4898	8.87633	8.51	127.5	618	108	275.5	10.5124	2
HK20_4	HK20	3	4220	34.8918	98.1766	323	-3.22083	0.329	0.18794	15.37	30.26	1.34	0.506296	17.9948	11.4701	30.3578	5.21451	11.8975	9.2	125	628	105.5	263	27.4395	6
HK2_2	HK2	1	2508	36.6162	101.486	405	4.61667	0.3229	0.133578	15.35	29.74	1.17	0.666142	16.007	13.1197	23.0431	2.14535	15.0758	7.22	120	396	207	392	8.9576	10
HK2_3	HK2	2	2507	36.6161	101.486	405	4.61667	0.3229	0.101306	10.39	26.95	0.87	0.702198	16.3697	11.9425	14.7964	2.06069	9.65333	7.41	118	391	208.5	395.5	31.7174	7
HK2_4	HK2	3	2505	36.6163	101.486	405	4.61667	0.3229	0.200497	12.69	28.24	1.01	0.669087	17.5491	12.5644	18.9661	2.28469	11.0128	7.48	120	396	208.5	395.5	30.0931	8
HK41_1	HK41	1	4237	31.7694	92.7875	493	0.879167	0.4129	0.275142	45.32	53.53	3.54	0.501049	11.3907	12.8023	90.4503	12.9436	28.3274	7.13	117	522	149	329	35.6601	15
HK41_2	HK41	2	4236	31.7691	92.7872	493	0.879167	0.4129	0.433984	46.96	55.14	3.57	0.445805	13.9396	13.1541	105.337	15.0378	31.4997	7.33	117	522	149	326	103.926	17
HK41_3	HK41	3	4238	31.7688	92.7876	493	0.879167	0.4129	0.373916	37.36	42.19	3.3	0.513823	11.183	11.3212	72.7098	15.4274	18.391	7.51	114	523	139	344	45.2048	16
LM46_1	LM46	1	4800	32.3982	91.7329	427	-3.55	0.4205	0.560914	38.19	50.42	2.77	0.438781	8.09258	13.787	87.0365	17.7043	15.1387	8.11	116	581	159	262.5	28.5033	8
LM46_3	LM46	2	4802	32.3988	91.7331	427	-3.55	0.4205	0.536125	41.1	56.55	3.07	0.487958	21.7809	13.3876	84.2285	19.7988	15.2254	8.02	111.5	581	156	262.5	25.8434	11
LM46_4	LM46	3	4804	32.3985	91.7326	427	-3.55	0.4205	0.581196	43.36	56.77	3.33	0.466172	21.758	13.021	93.0129	21.1297	21.9161	8.14	111.5	581	156	262.5	30.6424	9
HK39_1	HK39	1	4614	31.3972	90.8103	426	-0.441667	0.3537	0.0376567	6.35	6.68	0.67	0.156192	2.70059	9.47761	40.6551	3.93818	3.20407	7.48	121.5	636	129.5	236	49.0926	8
HK39_3	HK39	2	4618	31.3978	90.8108	426	-0.441667	0.3537	0.0263431	5.42	5.71	0.72	0.265567	2.11987	7.52778	20.4092	3.22041	2.33108	7.52	121.5	634.5	127	236	9.1551	8
HK39_4	HK39	3	4618	31.3977	90.8102	426	-0.441667	0.3537	0.0363342	8.54	8.84	0.99	0.187663	5.51233	8.62626	45.5071	4.78164	4.1429	7.45	122	633	139	227	34.9251	11
LM48_1	LM48	1	4512	35.3912	93.8947	233	-3.98333	0.2239	0.118969	4.29	15.08	0.48	0.313274	9.31649	8.9375	13.6941	3.16615	1.44505	8.58	127.5	404.5	200.5	395	97.9463	7
LM48_2	LM48	2	4510	35.3913	93.8952	233	-3.98333	0.2239	0.114028	4.91	13.03	0.56	0.426736	6.03974	8.76786	11.5059	2.61525	2.1282	8.56	125.5	402.5	206.5	391.5	7.1243	6
LM48_3	LM48	3	4511	35.3918	93.8952	232	-4.01667	0.2236	0.119374	3.94	13.07	0.49	0.40141	6.39483	8.04082	9.8154	3.03219	1.47276	8.66	123	402	218	391	5.618	4
LM29_1	LM29	1	4446	31.0634	80.2789	667	0.641667	0.5456	0.121311	7.19	7.82	0.66	0.447425	39.6597	10.8939	16.0697	4.29834	3.38023	7.62	114	452	141	411	5.4605	2
LM29_3	LM29	2	4448	31.064	80.2792	667	0.641667	0.5456	0.265086	7.05	10.05	0.64	0.377805	26.8063	11.0156	18.6604	3.86806	2.84178	7.81	115	448.5	141	410.5	8.46	1
LM29_4	LM29	3	4446	31.0639	80.2787	667	0.641667	0.5456	0.171543	3.84	5.48	0.31	0.419429	18.6035	12.3871	9.1553	2.25654	1.60589	8.03	117.5	448.5	141	406	4.9138	2
LM40_2	LM40	1	4412	32.3073	83.7721	81	0.791667	0.0579	0.283582	10.66	57.68	0.89	0.556424	4.04608	11.9775	19.158	6.05858	4.30765	8.74	133	550	197	256.5	2.3062	4
LM40_3	LM40	2	4410	32.307	83.7728	81	0.791667	0.0579	0.231544	6.93	51.9	0.54	0.540647	7.53484	12.8333	12.818	4.80015	2.8058	8.84	134	550	197	256.5	4.1384	3
LM40_4	LM40	3	4410	32.3074	83.7729	81	0.791667	0.0579	0.332004	8.86	42.99	0.77	0.559285	6.55468	11.5065	15.8416	7.2008	2.55978	8.96	133	550	193.5	256.5	2.9282	5
LM44_1	LM44	1	4565	31.8163	88.466	350	1.075	0.2623	0.0981789	8.35	50.7	0.34	0.212243	5.55846	24.5588	39.3416	5.73812	2.3829	8.61	116.5	519	176.5	304.5	13.1515	9
LM44_2	LM44	2	4562	31.8164	88.4664	350	1.075	0.2623	0.171076	8	48.61	0.58	0.236056	4.60086	13.7931	33.8903	5.57576	3.37273	8.63	116.5	519	176.5	304.5	4.8802	5
LM44_3	LM44	3	4566	31.8169	88.4664	346	1.075	0.261	0.0797116	10.04	45.48	0.5	0.205814	4.25138	20.08	48.7819	5.96661	3.46426	8.79	114	519	176.5	310	4.5278	6
LM19_1	LM19	1	4487	29.2368	87.2186	335	2.875	0.2525	0.286904	6.04	6.4	0.61	0.466409	10.5186	9.90164	12.95	2.63014	3.81302	7.52	120	513.5	126.5	360	12.318	7
LM19_2	LM19	2	4489	29.237	87.2181	335	2.875	0.2525	0.160356	14.28	14.64	1.49	0.627262	7.7567	9.58389	22.7656	6.24932	7.64349	7.45	120	513.5	126.5	360	7.1695	7
LM19_3	LM19	3	4491	29.2364	87.2183	335	2.875	0.2525	0.182039	15.33	15.66	1.27	0.762496	17.5216	12.0709	20.105	5.95413	8.85658	7.5	118	517	126.5	360	5.9753	3
LM21_1	LM21	1	4961	29.4313	85.7186	238	-0.204167	0.2022	0.123018	14.3	14.74	1.42	0.562999	24.3372	10.0704	25.3997	6.63054	7.94314	7.1	121.5	573	136	291	8.37041	8
LM21_2	LM21	2	4957	29.4312	85.7191	238	-0.204167	0.2022	0.102353	11.56	11.85	1.24	0.563064	15.1303	9.32258	20.5305	5.35519	7.12662	7.29	125	575	135	289	5.9231	5
LM21_3	LM21	3	4954	29.4317	85.7191	238	-0.204167	0.2022	0.116154	9.76	11.45	1.02	0.471484	13.4614	9.56863	20.7006	3.71523	5.98893	7.16	121.5	573	135.5	289	8.2903	5
LM42_1	LM42	1	4796	31.8664	86.0821	139	-1.07083	0.1085	0.197601	12.95	28.92	1.33	0.508322	9.08731	9.73684	25.476	5.54398	6.4832	8.96	128	463.5	214.5	322.5	12.0729	8
LM42_2	LM42	2	4801	31.866	86.0816	139	-1.07083	0.1085	0.242932	6.29	25.25	0.44	0.383366	8.72985	14.2955	16.4073	4.65056	2.37313	8.62	128	463.5	214.5	322.5	3.9071	5
LM42_4	LM42	3	4802	31.8661	86.0825	139	-1.07083	0.1085	0.274714	8.33	22.23	0.68	0.34884	7.70596	12.25	23.8791	4.89518	2.85493	8.91	128	463.5	214.5	322.5	20.0538	7
HK3_1	HK3	1	3233	37.1428	99.638	307	0.145833	0.2545	0.175712	29	44.43	2.68	0.513071	6.74333	10.8209	56.5224	4.34889	26.3461	7.39	135.5	425.5	140.5	434	9.87075	4
HK3_2	HK3	2	3231	37.1426	99.6385	307	0.145833	0.2545	0.271815	30.09	45.07	2.79	0.5539	8.49096	10.7849	54.3239	5.97085	26.4227	7.56	136	425.5	140.5	434	10.1216	6
HK3_4	HK3	3	3231	37.1432	99.6382	307	0.145833	0.2545	0.347666	31.83	46.73	2.93	0.538916	10.4647	10.8635	59.063	9.1012	26.4729	7.61	135	421	146.5	432.5	11.0837	3
HK29_1	HK29	1	3682	29.5499	90.9496	400	5.80417	0.2605	0.14961	6.51	6.78	0.57	0.621296	1.85651	11.4211	10.4781	3.15752	4.25775	6.81	128.5	547.5	129	323.5	6.0286	2
HK29_2	HK29	2	3683	29.5501	90.9498	390	5.80417	0.2594	0.228197	7.38	9.62	0.55	0.824003	7.50974	13.4182	8.95628	4.19701	3.09591	6.75	127.5	555	117.5	327	1.9843	1
HK29_3	HK29	3	3691	29.5502	90.9496	390	5.80417	0.2594	0.250508	9.08	16.12	0.62	0.902762	7.3397	14.6452	10.058	5.90488	3.33012	6.91	127.5	555	117.5	327	33.2967	2
LM31_1	LM31	1	4730	31.8606	79.8156	282	-2.19583	0.2427	0.125318	5.92	6.25	0.64	0.87573	34.1338	9.25	6.76007	2.25094	3.38002	8.34	116.5	620.5	129.5	250	1.23043	1
LM31_3	LM31	2	4730	31.8601	79.815	282	-2.19583	0.2427	0.133164	8.73	8.97	0.91	0.766407	32.4244	9.59341	11.3908	4.0235	4.96861	8.13	120	617	127	254.5	1.73	1
LM31_4	LM31	3	4732	31.8602	79.8155	282	-2.19583	0.2427	0.152678	5.02	5.28	0.66	0.932528	56.2845	7.60606	5.38321	2.30321	2.95114	7.85	116.5	616	131	253	14.3381	2
LM38_1	LM38	1	4861	32.2193	81.5132	102	-2.32917	0.0821	0.0597973	4.57	14.2	0.3	0.294549	10.9647	15.2333	15.5153	3.83205	1.20504	8.55	125	484.5	166.5	349	1.3169	3
LM38_3	LM38	2	4876	32.2187	81.5127	102	-2.32917	0.0821	0.178318	5.4	13.94	0.48	0.153932	6.35635	11.25	35.0805	4.32528	1.12402	8.37	122.5	484.5	166.5	349	1.3143	2
LM38_4	LM38	3	4859	32.2189	81.5133	102	-2.32917	0.0821	0.119058	4.985	14.07	0.39	0.22424	8.95717	12.7821	22.2306	4.02834	1.33476	8.46	123	480	181.5	338.5	1.74502	4
LM9_1	LM9	1	3315	30.8675	96.3214	588	6.69167	0.4662	0.195272	30.05	30.43	2.62	0.763111	13.2877	11.4695	39.3783	11.202	16.073	6.56	121	433	193	379	18.9968	3
LM9_2	LM9	2	3326	30.867	96.3215	588	6.69167	0.4662	0.196399	12.19	12.47	1.82	0.385844	5.51782	6.6978	31.5931	5.96685	7.22099	6.75	121	433	186	379	2.0931	2
LM9_4	LM9	3	3329	30.8674	96.3219	588	6.69167	0.4662	0.231153	23.97	24.29	2.16	0.582261	5.95645	11.0972	41.1671	10.8739	11.9873	6.91	120.5	433	194.5	379	20.5801	8
HK31_2	HK31	1	4212	28.6551	89.6518	266	1.95	0.2114	0.313087	7.88	11.57	0.79	0.299385	9.70413	9.97468	26.3206	4.70923	2.56851	7.77	128	613	79.5	299	35.0354	4
HK31_3	HK31	2	4218	28.6553	89.6514	266	1.95	0.2114	0.357126	7.61	9.66	0.82	0.343599	6.16708	9.28049	22.1479	4.55119	3.57797	7.87	128	613	79.5	315	15.5865	4
HK31_4	HK31	3	4215	28.6549	89.6511	266	1.95	0.2114	0.373526	7.13	9.7	0.59	0.171994	5.744	12.0847	41.455	5.62556	2.15875	8.02	129	613	79.5	307	15.9032	7
LM11_1	LM11	1	3879	30.907	94.662	627	3.5	0.5377	0.152519	24.97	25.24	2.26	0.435366	9.0839	11.0487	57.3541	9.09682	15.1133	6.86	116	628	103	271	12.464	15
LM11_3	LM11	2	3904	30.9075	94.6626	627	3.5	0.5377	0.225721	8.71	10.07	1.08	0.243257	9.03875	8.06481	35.8057	3.27442	5.14201	7	117.5	628	103	271	4.39	4
LM11_4	LM11	3	3893	30.9074	94.662	627	3.5	0.5377	0.20073	12.87	13.16	1.3	0.374288	11.5	9.9	34.3853	5.58959	8.60237	7.15	117.5	625	98	271	10.6051	5
LM25_1	LM25	1	4819	30.691	82.0085	330	-0.720833	0.2849	0.161238	10.93	11.2	1.05	0.394299	10.0672	10.4095	27.7201	7.47856	3.8584	8.18	124	611	124	268	11.2452	5
LM25_2	LM25	2	4816	30.6912	82.0087	330	-0.720833	0.2849	0.206086	9.36	9.6	0.93	0.489645	11.4736	10.0645	19.1159	6.14783	4.3012	7.98	124	613	124	263	5.1541	1
LM25_3	LM25	3	4814	30.6916	82.0083	336	-0.720833	0.2891	0.31521	7.65	7.9	0.74	0.370032	19.6809	10.3378	20.6739	4.63878	3.09725	8.09	120.5	613	124	263	7.0033	3
WF101-1	WF101	1	3521	34.0242	102.08	693	1.42917	0.6876	0.314798	68.59	75.36	6.4	0.5101	5.02	10.7172	134.464	6.63652	55.9834	7.44	114.5	311.5	205	486	48.6549	14
WF101-2	WF101	2	3521	34.0242	102.08	693	1.42917	0.6876	0.313503	78.03	83.04	6.9	0.5079	5.76	11.3087	153.633	18.268	68.0204	7.28	114.5	311.5	210	478.5	46.3056	15
WF101-4	WF101	3	3521	34.0242	102.08	693	1.42917	0.6876	0.33814	68.45	74.28	6.2	0.4009	4.1	11.0403	170.741	6.48308	54.8791	7.5	114.5	314	205	471	45.7477	20
WF102-2	WF102	1	4450	33.4185	96.1453	522	-2.57083	0.5444	0.461213	55.23	61.9	5.9	1.004	5.9	9.36102	55.01	12.9882	49.5456	7.44	113	448	161	390	29.8506	5
WF102-3	WF102	2	4450	33.4185	96.1453	522	-2.57083	0.5444	0.464322	52.05	67.1	6.6	1.157	17.08	7.88636	44.987	14.7657	40.3267	7.6	113	445	161	390	29.8266	6
WF102-4	WF102	3	4450	33.4185	96.1453	522	-2.57083	0.5444	0.464299	50.37	60.5	6.1	1.173	12.28	8.25738	42.9412	11.7892	39.4919	7.49	113	448	161	390	20.0669	4
WF103-1	WF103	1	4312	28.5833	87.0009	491	4.07083	0.3616	0.250669	17.14	23.2	1.6	0.8436	1.88	10.7125	20.3177	8.32465	8.03552	8.63	128	626	141	236	20.1256	2
WF103-2	WF103	2	4312	28.5833	87.0009	491	4.07083	0.3616	0.255868	17.89	23.3	1.6	0.9498	2.68	11.1813	18.8355	8.80435	8.29291	8.48	128	627	138.5	236	28.655	3
WF103-3	WF103	3	4312	28.5833	87.0009	491	4.07083	0.3616	0.270275	19.89	29.4	2	0.7777	2.32	9.945	25.5754	6.57348	12.3894	8.86	128	627	141	236	31.3113	3
WF104-2	WF104	1	4211	28.3221	87.7855	520	4.09583	0.388	0.560669	16.77	17.2	1.8	0.7369	3.48	9.31667	22.7575	8.29528	7.51741	9.1	129.5	579.5	126.5	294	12.2789	3
WF104-3	WF104	2	4211	28.3221	87.7855	520	4.09583	0.388	0.527917	14.86	16.4	1.7	0.9906	3.8	8.74118	15.001	8.20818	6.62837	9.01	129.5	579.5	126.5	294	9.8165	5
WF104-4	WF104	3	4211	28.3221	87.7855	520	4.09583	0.388	0.537906	20.54	22.9	2.3	0.8668	4.74	8.93043	23.6964	9.02226	8.44004	8.93	129.5	579.5	126.5	294	7.9224	2
WF105-1	WF105	1	3562	33.6733	101.864	715	1.01667	0.7263	0.294991	35.79	42.1	3.6	0.7124	7.88	9.94167	50.2386	4.51177	29.4281	6.9	113	329.5	211.5	459	104.626	29
WF105-2	WF105	2	3562	33.6733	101.864	715	1.01667	0.7263	0.296154	34.72	43.4	3.7	0.7245	7.68	9.38378	47.9227	4.59863	31.2067	6.86	113	329.5	209	459	132.478	29
WF105-3	WF105	3	3562	33.6733	101.864	715	1.01667	0.7263	0.251184	39.21	47.1	3.9	0.7067	7.54	10.0538	55.4832	8.20605	29.5839	6.42	113	329.5	211.5	459	152.964	27
WF106-1	WF106	1	3489	32.8306	102.591	706	2.95	0.694	0.247185	53.45	77.4	4.6	0.8155	6.1	11.6196	65.5426	8.68397	42.9902	6.22	118	399.5	192	409	175.26	20
WF106-2	WF106	2	3489	32.8306	102.591	706	2.95	0.694	0.241116	51.12	74.7	4.5	0.814	5.52	11.36	62.801	8.47075	37.5655	6.15	118	399.5	192	409	176.835	14
WF106-3	WF106	3	3489	32.8306	102.591	706	2.95	0.694	0.271216	51.68	56.6	4.7	0.7962	6.28	10.9957	64.9083	5.62452	39.6346	5.9	118	399.5	192	409	167.084	17
WF107-1	WF107	1	3224	37.6203	101.353	471	-0.845833	0.4501	0.256202	68.03	76.44	7	0.534	7.32	9.71857	127.397	9.89895	50.3611	7.57	119.5	439	179	379	56.9777	24
WF107-3	WF107	2	3224	37.6203	101.353	471	-0.845833	0.4501	0.163995	67.97	74.28	6.4	0.5441	6.46	10.6203	124.922	15.4392	47.1771	6.91	119.5	439	181.5	379	68.8301	32
WF107-4	WF107	3	3224	37.6203	101.353	471	-0.845833	0.4501	0.212275	86.99	90.3	7.2	0.5938	8.68	12.0819	146.497	17.6353	67.8887	7.48	119.5	439	181.5	379	63.6265	23
